# Supplementary material for: Karyotype Reorganization in Wheat–Rye Hybrids Obtained via Unreduced Gametes: Is There a Limit to the Chromosome Number in Triticale?
Source: Plants (Basel). 2021 Sep 29;10(10):2052. doi: 10.3390/plants10102052 (PMC8538156; doi:10.3390/plants10102052)
Supplement: Supplementary file 1 [file plants-10-02052-s001.zip]

Archive with 1 entries (1 files):
- plants-1356285-supplementary.pdf
